# Supplementary material for: First Record of the Breeding Biology of the Biet's Laughingthrush (Ianthocincla bieti) in Southwest China
Source: Ecol Evol. 2025 Dec 9;15(12):e72628. doi: 10.1002/ece3.72628 (PMC12687058; doi:10.1002/ece3.72628)
Supplement: Supplementary file 1 — Data S1: ece372628‐sup‐0001‐DataS1.csv. [file ECE3-15-e72628-s001.csv]

Recorded nestlings day	parents	duration/min
1	female	31.35
1	male	4.33
1	female	0.27
1	male	30.93
1	female	16.85
1	male	33.9
1	female	24.53
1	male	17
1	female	16.05
1	male	22.42
1	female	44.35
1	male	13.83
1	female	12.42
1	male	8.7
1	female	6.15
2	male	12.92
2	female	5.62
2	male	23.85
2	female	6.82
2	male	32.23
2	female	22.25
2	male	33.17
2	female	16.32
2	male	15.92
2	female	19.3
2	male	20.08
2	female	9.27
2	male	7.4
2	female	0.53
2	male	24.68
2	female	11.72
2	male	3.45
2	female	16.63
2	male	16.18
2	female	15.83
2	male	23.05
2	female	0.43
2	male	0.97
3	male	2
3	female	10.03
3	male	7.15
3	female	7.72
3	male	4.85
3	female	23.07
3	male	16.95
3	female	17.37
3	male	27.43
3	male	21.6
3	female	1.95
3	male	4.9
3	female	1.85
3	male	5.85
3	female	21.87
3	male	1.42
3	female	2.58
3	male	30
3	female	5.87
3	male	0.62
3	male	9.38
3	female	3.72
3	male	16.23
3	female	6.8
3	male	22.1
3	female	10.75
3	female	6.18
3	male	6.48
3	female	3.28
3	male	6.02
4	female	4.88
4	male	35.93
4	female	23
4	male	14.15
4	female	9.52
4	male	10.83
4	female	31.02
4	male	19.22
4	female	3.87
4	male	9.63
4	female	2.67
4	male	12.82
4	female	0.48
4	male	25.72
4	female	0.68
4	male	21.32
4	female	0.08
4	male	20.18
4	female	17.22
4	male	41.28
4	female	35.92
5	male	19.63
5	female	28.23
5	male	13.32
5	female	2.65
5	male	20.58
5	female	10.38
5	male	5.18
5	female	13.07
5	male	18.28
5	female	16.68
5	male	2.52
5	male	11.22
5	female	29.52
5	female	30
5	male	5.7
5	female	1.12
5	female	1.45
5	female	0.93
5	male	1.22
5	female	10.02
5	male	10.12
5	female	18.43
5	male	27.3
5	female	5.07
5	male	4.42
6	male	1.88
6	female	13.32
6	male	2.75
6	female	36.82
6	female	21.2
6	male	30.65
6	female	44.57
6	male	13.17
6	male	1.63
6	male	15.35
6	male	18.13
6	female	6.93
6	male	17.95
6	male	1.47
7	female	1
7	male	4
7	female	1.27
7	male	12.78
7	female	24.38
7	male	16.37
7	male	0.4
7	male	0.43
7	female	4.33
7	male	14.62
7	female	20.65
7	male	9.07
7	male	0.62
7	female	4.92
7	male	8.43
7	female	2.67
7	male	7.88
7	female	10.77
7	male	12.82
7	female	18.77
7	male	1
7	male	7.15
7	male	2.6
7	male	31.97
7	female	22.7
7	male	0.42
7	male	19.47
7	female	24.55
8	female	18.05
8	male	10.63
8	male	1.88
8	female	1.65
8	female	7.95
8	male	4.37
8	male	9.25
8	female	7.83
8	male	3.12
8	female	20.5
8	male	12.65
8	female	10.33
8	female	15.25
8	male	8.5
8	male	0.67
8	male	17.97
9	male	1.67
9	female	8.45
9	male	7.38
9	male	21.02
9	female	8.25
9	male	9.28
9	female	5.38
9	male	7.02
9	male	4.83
9	female	1.63
9	male	18.03
9	female	19.07
9	male	15.15
9	female	11.28
9	female	20.42
9	male	18.12
9	female	12.02
9	male	17.68
9	female	6.93
9	male	22.85
9	female	17.13
9	male	6.87
9	female	12.4
9	male	9.63
10	female	7.32
10	male	4.07
10	male	8.82
10	female	19.17
10	male	7.48
10	male	5.43
10	female	2.97
10	male	10
10	female	1.15
10	male	15.1
10	female	1.43
10	male	13.15
10	female	9.42
10	male	9.33
10	male	14.37
10	female	12.93
10	female	6.2
10	male	5.53
10	female	4.3
10	male	7.28
10	female	8.35
10	male	20.35
10	female	13
10	male	3.38
10	male	11.37
10	female	20.05
11	male	0.27
11	female	2.15
11	male	14.43
11	female	3.82
11	female	4.72
11	male	7.73
11	female	16.58
11	male	5.78
11	male	10.9
11	female	4.43
11	female	7.27
11	male	3.18
11	male	2.43
11	male	17.5
11	male	6.58
11	male	0.38
11	female	8.35
11	male	1.75
11	male	0.93
11	male	0.28
11	female	0.38
11	male	0.92
11	male	2.08
11	female	0.23
11	male	5.97
11	female	0.83
11	male	1.78
11	female	24.38
11	female	15.08
11	male	6.75
11	male	5.32
11	female	7.47
11	male	2.15
11	female	7.7
12	male	8.7
12	male	15.4
12	female	11.38
12	male	12.63
12	female	7.15
12	male	13.45
12	female	4.07
12	male	17.05
12	male	3.67
12	female	8
12	female	2.98
12	female	36.93
12	female	11.88
12	male	14.2
12	female	0.58
12	male	11.2
12	female	5.35
12	male	8.78
