# Supplementary material for: First Record of the Breeding Biology of the Biet's Laughingthrush (Ianthocincla bieti) in Southwest China
Source: Ecol Evol. 2025 Dec 9;15(12):e72628. doi: 10.1002/ece3.72628 (PMC12687058; doi:10.1002/ece3.72628)
Supplement: Supplementary file 2 — Data S2: ece372628‐sup‐0002‐DataS2.r. [file ECE3-15-e72628-s003.r]

# Load required libraries
library(ggplot2)
library(broom)

# Read data
b <- read.csv("brooding.csv")
x <- b$Recorded.nestlings.day  # Nestling age (days)
y <- b$duration.min           # Brooding duration (minutes)
data <- data.frame(x = x, y = y)

# Fit linear model
model <- lm(y ~ x, data = data)

# Extract model statistics
model_summary <- summary(model)
r_squared <- model_summary$r.squared
p_value <- model_summary$coefficients[2, 4]  # P-value for slope

# Format P-value
if (p_value < 0.001) {
  p_value_text <- "P < 0.001"
} else {
  p_value_text <- paste("P =", round(p_value, 3))
}

# Create plot with regression line and confidence interval
ggplot(data, aes(x = x, y = y)) +
  geom_point(color = "black") +  # Scatter points
  geom_smooth(
    method = "lm", 
    se = TRUE, 
    color = "black", 
    formula = y ~ x,
    size = 1.2
  ) +  # Linear regression with 95% CI
  labs(
    x = "Nestling age (day)", 
    y = "Brooding duration (min)"
  ) +
  scale_x_continuous(breaks = seq(2, 12, by = 2)) +  # X-axis ticks at even numbers
  annotate(
    "text", 
    x = 11, 
    y = max(data$y, na.rm = TRUE) * 0.95, 
    label = paste("italic(R)^2 == ", round(r_squared, 3), "\n", p_value_text), 
    parse = TRUE,  # Enables mathematical formatting
    size = 5, 
    color = "black"
  ) +
  theme_minimal() +
  theme(
    panel.grid.major = element_blank(),  # Remove major gridlines
    panel.grid.minor = element_blank(),  # Remove minor gridlines
    panel.background = element_blank(),  # Transparent background
    axis.title.x = element_text(size = 14),  # X-axis label size
    axis.title.y = element_text(size = 14),  # Y-axis label size
    axis.line = element_line(size = 0.5),    # Axis line thickness
    axis.ticks = element_line(size = 0.5)   # Tick mark thickness
  )

# Save high-resolution TIFF (for journal submission)
ggsave(
  "brooding_plot.tiff", 
  dpi = 300,          # Publication-quality resolution
  width = 6,          # Width in inches
  height = 4,         # Height in inches
  compression = "lzw"  # TIFF compression method
)
