# Supplementary material for: First Record of the Breeding Biology of the Biet's Laughingthrush (Ianthocincla bieti) in Southwest China
Source: Ecol Evol. 2025 Dec 9;15(12):e72628. doi: 10.1002/ece3.72628 (PMC12687058; doi:10.1002/ece3.72628)
Supplement: Supplementary file 3 — Data S3: ece372628‐sup‐0003‐DataS3.r. [file ECE3-15-e72628-s004.r]

# INSTALL AND LOAD REQUIRED PACKAGES
install.packages("ggplot2")  # Install ggplot2 for data visualization
library("ggplot2")           # Load the ggplot2 package

# SET WORKING DIRECTORY
setwd("D:/Data analysis-laughingthrush") 

# ANALYZE TOTAL FEEDING FREQUENCY (MEAN, VARIANCE, RANGE)
total_feeding <- read.csv("total feeding frequency.csv")  # Load feeding frequency data
head(total_feeding)         # Display first few rows of data
str(total_feeding)          # Examine data structure
summary(total_feeding)      # Calculate summary statistics
sd(total_feeding$feeding.frequency)  # Compute standard deviation

# PREPARE VARIABLES FOR REGRESSION ANALYSIS
x <- total_feeding$Nestling.age       # Independent variable: nestling age (days)
y <- total_feeding$feeding.frequency  # Dependent variable: feeding frequency (n/h)
data <- data.frame(x = x, y = y)      # Create analysis data frame

# FIT LINEAR MODEL
model <- lm(y ~ x, data = data)  # Fit linear regression model

# EXTRACT MODEL STATISTICS
model_summary <- summary(model)  # Get model summary
r_squared <- model_summary$r.squared  # Extract R-squared value
p_value <- model_summary$coefficients[2, 4]  # Extract P-value for slope

# FORMAT P-VALUE FOR SCIENTIFIC REPORTING
if (p_value < 0.001) {
  p_value_text <- "P < 0.001"  # Standard format for highly significant values
} else {
  p_value_text <- paste("P =", round(p_value, 3))  # Round to 3 decimal places
}

# CREATE VISUALIZATION
ggplot(data, aes(x = x, y = y)) +
  # Add data points
  geom_point(color = "black", size = 2.5) +
  
  # Add linear regression line with 95% confidence interval
  geom_smooth(method = "lm", se = TRUE, color = "black", formula = y ~ x) +
  
  # Label axes with units
  labs(x = "Nestling age (day)", y = "Feeding frequency (n/h)") +
  
  # Set x-axis breaks at even numbers
  scale_x_continuous(breaks = c(2, 4, 6, 8, 10, 12)) +
  
  # First annotation line: R-squared value
  annotate("text",
           x = min(data$x, na.rm = TRUE) + 0.5,  # Position near left edge
           y = max(data$y, na.rm = TRUE) * 0.95, # Near top of plot
           label = paste0("italic(R)^2 == ", round(r_squared, 3)),  # Math formatting
           parse = TRUE,
           size = 5,       # Font size matching axis labels
           color = "black",
           hjust = 0, vjust = 1) +  # Left-aligned text
  
  # Second annotation line: P-value (positioned below R-squared)
  annotate("text",
           x = min(data$x, na.rm = TRUE) + 0.5,
           y = max(data$y, na.rm = TRUE) * 0.88,  # 5% below R-squared
           label = ifelse(p_value < 0.001,
                         "italic(p) < 0.001",    # Format for small p-values
                         paste0("italic(p) == ", round(p_value, 3))),  # Rounded p-value
           parse = TRUE,
           size = 5,
           color = "black",
           hjust = 0, vjust = 1) +
  
  # Apply minimal theme for clean appearance
  theme_minimal() +
  
  # Customize theme elements
  theme(
    panel.grid.major = element_blank(),  # Remove major gridlines
    panel.grid.minor = element_blank(),  # Remove minor gridlines
    panel.background = element_blank(),  # Transparent background
    axis.title.x = element_text(size = 14),  # Consistent font sizing
    axis.title.y = element_text(size = 14),
    axis.ticks = element_line(size = 0.5),   # Visible axis ticks
    axis.line = element_line(size = 0.5),    # Visible axis lines
    plot.margin = margin(10, 10, 10, 10)     # Adequate plot margins
  )

# SAVE HIGH-RESOLUTION FIGURE
ggsave("feeding_frequency_plot.tiff", 
       dpi = 300,          # Publication-quality resolution
       width = 6,          # 6 inches width (common single-column)
       height = 4,         # 4 inches height
       compression = "lzw") # Lossless TIFF compression
