# Supplementary material for: First Record of the Breeding Biology of the Biet's Laughingthrush (Ianthocincla bieti) in Southwest China
Source: Ecol Evol. 2025 Dec 9;15(12):e72628. doi: 10.1002/ece3.72628 (PMC12687058; doi:10.1002/ece3.72628)
Supplement: Supplementary file 4 — Data S4: ece372628‐sup‐0004‐DataS4.csv. [file ECE3-15-e72628-s002.csv]

Nestling age	feeding frequency
1	2.79
2	3.55
3	5.44
4	3.17
5	5.33
6	6.03
7	6.94
8	7.47
9	5.85
10	6.63
11	10.06
12	7.21
